# Supplementary material for: Inflammation and Venous Thromboembolism in Hospitalized Patients with COVID-19
Source: Diagnostics (Basel). 2023 Nov 19;13(22):3477. doi: 10.3390/diagnostics13223477 (PMC10670045; doi:10.3390/diagnostics13223477)
Supplement: Supplementary file 1 [file diagnostics-13-03477-s001.zip]

Archive with 1 entries (1 files):
- diagnostics-2572158-supplementary.pdf
